# Supplementary material for: Illegal, Unreported, and Unregulated Fisheries Threatening Shark Conservation in African Waters Revealed from High Levels of Shark Mislabelling in Ghana
Source: Genes (Basel). 2021 Jun 29;12(7):1002. doi: 10.3390/genes12071002 (PMC8305889; doi:10.3390/genes12071002)
Supplement: Supplementary file 1 [file genes-12-01002-s001.zip]

Archive with 1 entries (1 files):
- genes-1268622-supplementary.pdf
